# Supplementary material for: Rhabdastrellosides A and B: Two New Isomalabaricane Glycosides from the Marine Sponge Rhabdastrella globostellata, and Their Cytotoxic and Cytoprotective Effects
Source: Mar Drugs. 2023 Oct 25;21(11):554. doi: 10.3390/md21110554 (PMC10672615; doi:10.3390/md21110554)
Supplement: Supplementary file 1 [file marinedrugs-21-00554-s001.zip]

Archive with 1 entries (1 files):
- marinedrugs-2660646.pdf
